# Supplementary material for: Zeolites Reduce the Transfer of Potentially Toxic Elements from Soil to Leafy Vegetables
Source: Materials (Basel). 2022 Aug 17;15(16):5657. doi: 10.3390/ma15165657 (PMC9416071; doi:10.3390/ma15165657)
Supplement: Supplementary file 1 [file materials-15-05657-s001.zip]

Archive with 1 entries (1 files):
- materials-1826944-supplementary.pdf
